# Supplementary material for: IgG Serum Antibodies to Shigella sonnei Lipopolysaccharide Are Inversely Associated with the Incidence of Culture-Proven S. sonnei Shigellosis in Israeli Children and Adolescents
Source: Vaccines (Basel). 2024 Feb 25;12(3):239. doi: 10.3390/vaccines12030239 (PMC10974432; doi:10.3390/vaccines12030239)
Supplement: Supplementary file 1 [file vaccines-12-00239-s001.zip]

Archive with 1 entries (1 files):
- vaccines-2836635-supplementary material.pdf
